# Supplementary material for: Sneaker “jack” males outcompete dominant “hooknose” males under sperm competition in Chinook salmon (Oncorhynchus tshawytscha)
Source: Ecol Evol. 2013 Nov 11;3(15):4987–97. doi: 10.1002/ece3.869 (PMC3892362; doi:10.1002/ece3.869)
Supplement: Supplementary file 1 [file ece30003-4987-SD1.xls]

## Sheet: Sheet1
Appendix 1. Parental genotypes and phenotypes. Individual numbers match up to Table 1.
Individual	Hypural length1	OTS 2132	OTS 1073	RT 2124
Hooknose 1	33.5	220/-	215/300	203/252
Jack 1	21	208/212	232/-	203/252
Hooknose 2	29	246/306	182/-	215/286
Jack 2	22.75	248/276	190/215	211/264
Hooknose 3	29.25	222/316	224/232	203/211
Jack 3	20.5	298/NULL	247/253	256/260
Hooknose 4	28.4	242/-	251/261	216/-
Jack 4	19.75	308/314	182/257	264/-
Hooknose 5	34.25	220/262	251/261	211/-
Jack 5	21.5	256/270	232/251	252/264
Female 1	32.5	214/332	182/247	203/244
Female 2	31.5	254/290	261/265	203/216
Female 3	32	254/302	228/-	203/256
Female 4	33.25	213/302	232/257	203/244
Female 5	33	304/312	232/261	249/256
Diploid genotypes (allele sizes in bp) at three microsatellite loci were used to unambiguously assign paternity and maternity in all embryos. "-" indicates unobserved alleles (the individual is most likely homozygous). "NULL" indicates an individual that carried a null allele that fails to amplify in him and a subset of his offspring (confirmed by genotyping other loci). 1Post-orbital to tail-for…
