# Supplementary material for: Sneaker “jack” males outcompete dominant “hooknose” males under sperm competition in Chinook salmon (Oncorhynchus tshawytscha)
Source: Ecol Evol. 2013 Nov 11;3(15):4987–97. doi: 10.1002/ece3.869 (PMC3892362; doi:10.1002/ece3.869)
Supplement: Supplementary file 2 [file ece30003-4987-SD2.xls]

## Sheet: Sheet1
Appendix 2. Spermatocrit data from all participating males. Numbers indicate percent packed sperm.
Male ID	Spematocrit Density 1	Spematocrit Density 2	Spematocrit Density 3	Spermatocrit Average
Hooknose 1	44.2	34	36.6	38.3
Jack 1	41.3	37.5	42.2	40.3
Hooknose 2	43.1	44.4	41.4	43
Jack 2	39.5	43.2	41.7	41.5
Hooknose 3	48.2	42.2	43.8	44.7
Jack 3	49.8	44.3	47	47
Hooknose 4	51.2	46.2	46	47.8
Jack 4	39.6	43.1	41	41.2
Hooknose 5	37.4	45.2	44	42.2
Jack 5	43.1	34.2	42.3	39.9
